# Supplementary material for: Activity of Free and Liposome-Encapsulated Essential Oil from Lavandula angustifolia against Persister-Derived Biofilm of Candida auris
Source: Antibiotics (Basel). 2021 Dec 27;11(1):26. doi: 10.3390/antibiotics11010026 (PMC8772840; doi:10.3390/antibiotics11010026)
Supplement: Supplementary file 1 [file antibiotics-11-00026-s001.zip]

Archive with 1 entries (1 files):
- antibiotics-1492592-supplementary.pdf
